# Supplementary material for: Involvement of Virus-Induced Interferon Production in IgG Autoantibody-Mediated Anemia
Source: Int J Mol Sci. 2021 Aug 21;22(16):9027. doi: 10.3390/ijms22169027 (PMC8396558; doi:10.3390/ijms22169027)
Supplement: Supplementary file 1 [file ijms-22-09027-s001.zip]

Archive with 1 entries (1 files):
- ijms-1299186-SI.pdf
